# Supplementary material for: Effect of Aneurysm and Patient Characteristics on Intracranial Aneurysm Wall Thickness
Source: Front Cardiovasc Med. 2021 Dec 8;8:775307. doi: 10.3389/fcvm.2021.775307 (PMC8692777; doi:10.3389/fcvm.2021.775307)
Supplement: Supplementary file 1 [file Data_Sheet_1.xlsx]

## Sheet: Figure 3
Figure 3: Intracranial aneurysm characteristics and IA wall thickness.
Panel A			Panel B			Panel C			Panel D			Panel E			Panel F			Panel G			Panel H			Panel I
Maximum dome diameter	Mean thickness		Maximum dome diameter	Maximal thickness		Maximum dome diameter	Minimal thickness		Neck size	Mean thickness		Neck size	Maximal thickness		Neck size	Minimal thickness		Bottleneck factor	Mean thickness		Bottleneck factor	Maximal thickness		Bottleneck factor	Minimal thickness
4	340.511		4	671.804		4	66.8732		3	340.511		3	671.804		3	66.8732		1.33	340.511		1.33	671.804		1.33	66.8732
5	467.195		5	796.872		5	60.2021		3.45	467.195		3.45	796.872		3.45	60.2021		1.45	467.195		1.45	796.872		1.45	60.2021
2	579.867		2	1274.09		2	111.672		2	579.867		2	1274.09		2	111.672		1	579.867		1	1274.09		1	111.672
9.6	358.142		9.6	814.654		9.6	28.8281		5.6	358.142		5.6	814.654		5.6	28.8281		1.71	358.142		1.71	814.654		1.71	28.8281
5.91	197.256		5.91	258.529		5.91	127.264		3.34	197.256		3.34	258.529		3.34	127.264		1.77	197.256		1.77	258.529		1.77	127.264
4.3	157.828		4.3	455.994		4.3	12.3189		3.4	157.828		3.4	455.994		3.4	12.3189		1.26	157.828		1.26	455.994		1.26	12.3189
4.2	359.876		4.2	1105.2		4.2	6.57111		3.5	359.876		3.5	1105.2		3.5	6.57111		1.2	359.876		1.2	1105.2		1.2	6.57111
5.88	709.408		5.88	1793.05		5.88	129.999		4.96	709.408		4.96	1793.05		4.96	129.999		1.19	709.408		1.19	1793.05		1.19	129.999
5.4	321.182		5.4	783.864		5.4	26.1454		5	321.182		5	783.864		5	26.1454		1.08	321.182		1.08	783.864		1.08	26.1454
10.7	435.63		10.7	672.53		10.7	185.176		3.8	435.63		3.8	672.53		3.8	185.176		2.82	435.63		2.82	672.53		2.82	185.176
7.2	138.717		7.2	252.524		7.2	53.7278		4	138.717		4	252.524		4	53.7278		1.8	138.717		1.8	252.524		1.8	53.7278
9.24	439.157		9.24	869.128		9.24	90.1263		4.54	439.157		4.54	869.128		4.54	90.1263		2.04	439.157		2.04	869.128		2.04	90.1263
5.4	69.0122		5.4	178.388		5.4	14.2305		3.6	69.0122		3.6	178.388		3.6	14.2305		1.5	69.0122		1.5	178.388		1.5	14.2305
11.4	406.607		11.4	684.137		11.4	207.744		6	406.607		6	684.137		6	207.744		1.9	406.607		1.9	684.137		1.9	207.744
8.2	855.791		8.2	1235.37		8.2	437.046		5.3	855.791		5.3	1235.37		5.3	437.046		1.55	855.791		1.55	1235.37		1.55	437.046
7.7	257.312		7.7	508.201		7.7	40.3368		4	257.312		4	508.201		4	40.3368		1.93	257.312		1.93	508.201		1.93	40.3368
13.3	557.757		13.3	900.174		13.3	96.6398		8.7	557.757		8.7	900.174		8.7	96.6398		1.53	557.757		1.53	900.174		1.53	96.6398
1.8	164.921		1.8	264.846		1.8	34.5651		2.5	164.921		2.5	264.846		2.5	34.5651		0.72	164.921		0.72	264.846		0.72	34.5651
25	610.034		25	1775.97		25	184.791		18	610.034		18	1775.97		18	184.791		1.39	610.034		1.39	1775.97		1.39	184.791
4.88	469.496		4.88	907.29		4.88	78.7805		3.9	469.496		3.9	907.29		3.9	78.7805		1.25	469.496		1.25	907.29		1.25	78.7805
4.59	490.887		4.59	769.173		4.59	179.688		4.09	490.887		4.09	769.173		4.09	179.688		1.12	490.887		1.12	769.173		1.12	179.688
8	383.368		8	687.049		8	56.2791
8	530.922		8	1078.08		8	78.3657		3	530.922		3	1078.08		3	78.3657		2.67	530.922		2.67	1078.08		2.67	78.3657
4	93.7299		4	336.57		4	14.7497		3.5	93.7299		3.5	336.57		3.5	14.7497		1.14	93.7299		1.14	336.57		1.14	14.7497
3.7	247.457		3.7	609.173		3.7	74.3936		2.5	247.457		2.5	609.173		2.5	74.3936		1.48	247.457		1.48	609.173		1.48	74.3936
6.2	110.356		6.2	202.861		6.2	45.6437		2.31	110.356		2.31	202.861		2.31	45.6437		2.68	110.356		2.68	202.861		2.68	45.6437
6	278.95		6	710.801		6	59.8243		3	278.95		3	710.801		3	59.8243		2	278.95		2	710.801		2	59.8243
7.32	512.652		7.32	846.324		7.32	241.883		4.1	512.652		4.1	846.324		4.1	241.883		1.79	512.652		1.79	846.324		1.79	241.883
3.6	241.717		3.6	486.045		3.6	22.0366		3	241.717		3	486.045		3	22.0366		1.2	241.717		1.2	486.045		1.2	22.0366
7	669.729		7	1146.38		7	241.883		4	669.729		4	1146.38		4	241.883		1.75	669.729		1.75	1146.38		1.75	241.883
7.71	406.684		7.71	1179.79		7.71	15.4325		4.6	406.684		4.6	1179.79		4.6	15.4325		1.68	406.684		1.68	1179.79		1.68	15.4325
4.5	813.509		4.5	1848.18		4.5	183.865		2	813.509		2	1848.18		2	183.865		2.25	813.509		2.25	1848.18		2.25	183.865
3.33	76.5504		3.33	211.824		3.33	31.5916		3.14	76.5504		3.14	211.824		3.14	31.5916		1.06	76.5504		1.06	211.824		1.06	31.5916
5.73	74.3144		5.73	125.629		5.73	20.6791		3.01	74.3144		3.01	125.629		3.01	20.6791		1.9	74.3144		1.9	125.629		1.9	20.6791
6.8	149.573		6.8	355.368		6.8	24.2239		2.5	149.573		2.5	355.368		2.5	24.2239		2.72	149.573		2.72	355.368		2.72	24.2239
6.5	387.712		6.5	898.355		6.5	59.8871		3.5	387.712		3.5	898.355		3.5	59.8871		1.86	387.712		1.86	898.355		1.86	59.8871
2.76	76.7512		2.76	226.868		2.76	19.0849		2	76.7512		2	226.868		2	19.0849		1.38	76.7512		1.38	226.868		1.38	19.0849
10.5	128.955		10.5	308.306		10.5	49.5046		3.44	128.955		3.44	308.306		3.44	49.5046		3.05	128.955		3.05	308.306		3.05	49.5046
7.5	147.6		7.5	625.531		7.5	36.9794
10	401.303		10	704.707		10	125.841		5.9	401.303		5.9	704.707		5.9	125.841		1.69	401.303		1.69	704.707		1.69	125.841
3	213.347		3	540.317		3	33.288		2.7	213.347		2.7	540.317		2.7	33.288		1.11	213.347		1.11	540.317		1.11	33.288
8.5	468.611		8.5	892.949		8.5	86.2006
7.7	1022.27		7.7	1320.44		7.7	656.677		3.2	1022.27		3.2	1320.44		3.2	656.677		2.41	1022.27		2.41	1320.44		2.41	656.677
7.5	466.17		7.5	846.846		7.5	37.6061		5.1	466.17		5.1	846.846		5.1	37.6061		1.47	466.17		1.47	846.846		1.47	37.6061
9	935.734		9	1369.35		9	344.677		2.5	935.734		2.5	1369.35		2.5	344.677		3.6	935.734		3.6	1369.35		3.6	344.677
11.6	315.46		11.6	863.024		11.6	75.6846		5	315.46		5	863.024		5	75.6846		2.32	315.46		2.32	863.024		2.32	75.6846
5	639.138		5	893.485		5	387.195		2	639.138		2	893.485		2	387.195		2.5	639.138		2.5	893.485		2.5	387.195
6	646.985		6	1060.71		6	362.196		3	646.985		3	1060.71		3	362.196		2	646.985		2	1060.71		2	362.196
4.1	133.965		4.1	206.8		4.1	23.6715		3.5	133.965		3.5	206.8		3.5	23.6715		1.17	133.965		1.17	206.8		1.17	23.6715
6.5	538.727		6.5	912.658		6.5	82.7611		2.5	538.727		2.5	912.658		2.5	82.7611		2.6	538.727		2.6	912.658		2.6	82.7611
4.3	185.787		4.3	512.411		4.3	22		2.6	185.787		2.6	512.411		2.6	22		1.65	185.787		1.65	512.411		1.65	22
3	259.895		3	382.938		3	118.668		2.8	259.895		2.8	382.938		2.8	118.668		1.07	259.895		1.07	382.938		1.07	118.668
3.7	134.131		3.7	200.2		3.7	43.8803		2.8	134.131		2.8	200.2		2.8	43.8803		1.32	134.131		1.32	200.2		1.32	43.8803
9.5	165.621		9.5	305.755		9.5	35.4006

## Sheet: Figure 4
Figure 4. Effects of intracranial aneurysm rupture status, location, aspect and morphology on IA wall thickness.
Panel A			Panel B			Panel C
Ruptured IAs	Unruptured IAs		Ruptured IAs	Unruptured IAs		Ruptured IAs	Unruptured IAs
467.195	340.511		796.872	671.804		60.2021	66.8732
435.63	579.867		672.53	1274.09		185.176	111.672
398.445	358.142		927.055	814.654		50.9614	28.8281
557.757	197.256		900.174	258.529		96.6398	127.264
610.034	157.828		1775.97	455.994		184.791	12.3189
469.496	359.876		907.29	1105.2		78.7805	6.57111
383.368	709.408		687.049	1793.05		56.2791	129.999
110.356	321.182		202.861	783.864		45.6437	26.1454
512.652	138.717		846.324	252.524		241.883	53.7278
669.729	439.157		1146.38	869.128		241.883	90.1263
406.684	69.0122		1179.79	178.388		15.4325	14.2305
149.573	406.607		355.368	684.137		24.2239	207.744
76.7512	855.791		226.868	1235.37		19.0849	437.046
128.955	257.312		308.306	508.201		49.5046	40.3368
147.6	164.921		625.531	264.846		36.9794	34.5651
468.611	490.887		892.949	769.173		86.2006	179.688
315.46	530.922		863.024	1078.08		75.6846	78.3657
538.727	93.7299		912.658	336.57		82.7611	14.7497
	247.457			609.173			74.3936
	278.95			710.801			59.8243
	241.717			486.045			22.0366
	813.509			1848.18			183.865
	76.5504			211.824			31.5916
	74.3144			125.629			20.6791
	387.712			898.355			59.8871
	401.303			704.707			125.841
	213.347			540.317			33.288
	1022.27			1320.44			656.677
	466.17			846.846			37.6061
	935.734			1369.35			344.677
	639.138			893.485			387.195
	646.985			1060.71			362.196
	133.965			206.8			23.6715
	185.787			512.411			22
	259.895			382.938			118.668
	134.131			200.2			43.8803
	165.621			305.755			35.4006
Panel D			Panel E			Panel F
MCA	Other locations		MCA	Other locations		MCA	Other locations
340.511	579.867		671.804	1274.09		66.8732	111.672
467.195	157.828		796.872	455.994		60.2021	12.3189
358.142	469.496		814.654	907.29		28.8281	78.7805
197.256	530.922		258.529	1078.08		127.264	78.3657
359.876	278.95		1105.2	710.801		6.57111	59.8243
709.408	512.652		1793.05	846.324		129.999	241.883
321.182	241.717		783.864	486.045		26.1454	22.0366
435.63	669.729		672.53	1146.38		185.176	241.883
138.717	813.509		252.524	1848.18		53.7278	183.865
439.157	387.712		869.128	898.355		90.1263	59.8871
69.0122	76.7512		178.388	226.868		14.2305	19.0849
398.445	213.347		927.055	540.317		50.9614	33.288
406.607	935.734		684.137	1369.35		207.744	344.677
855.791	639.138		1235.37	893.485		437.046	387.195
257.312	646.985		508.201	1060.71		40.3368	362.196
557.757	133.965		900.174	206.8		96.6398	23.6715
164.921	185.787		264.846	512.411		34.5651	22
610.034			1775.97			184.791
490.887			769.173			179.688
383.368			687.049			56.2791
93.7299			336.57			14.7497
247.457			609.173			74.3936
110.356			202.861			45.6437
406.684			1179.79			15.4325
76.5504			211.824			31.5916
74.3144			125.629			20.6791
149.573			355.368			24.2239
128.955			308.306			49.5046
147.6			625.531			36.9794
401.303			704.707			125.841
468.611			892.949			86.2006
1022.27			1320.44			656.677
466.17			846.846			37.6061
315.46			863.024			75.6846
538.727			912.658			82.7611
259.895			382.938			118.668
134.131			200.2			43.8803
165.621			305.755			35.4006
Panel G			Panel H			Panel I
Smooth	Rough		Smooth	Rough		Smooth	Rough
340.511	138.717		671.804	252.524		66.8732	53.7278
358.142	439.157		814.654	869.128		28.8281	90.1263
197.256	398.445		258.529	927.055		127.264	50.9614
157.828	406.607		455.994	684.137		12.3189	207.744
359.876	855.791		1105.2	1235.37		6.57111	437.046
709.408	257.312		1793.05	508.201		129.999	40.3368
435.63	490.887		672.53	769.173		185.176	179.688
69.0122	383.368		178.388	687.049		14.2305	56.2791
557.757	278.95		900.174	710.801		96.6398	59.8243
164.921	406.684		264.846	1179.79		34.5651	15.4325
610.034	74.3144		1775.97	125.629		184.791	20.6791
469.496	128.955		907.29	308.306		78.7805	49.5046
530.922	401.303		1078.08	704.707		78.3657	125.841
93.7299			336.57			14.7497
247.457			609.173			74.3936
110.356			202.861			45.6437
241.717			486.045			22.0366
669.729			1146.38			241.883
813.509			1848.18			183.865
76.5504			211.824			31.5916
149.573			355.368			24.2239
387.712			898.355			59.8871
76.7512			226.868			19.0849
213.347			540.317			33.288
1022.27			1320.44			656.677
466.17			846.846			37.6061
315.46			863.024			75.6846
646.985			1060.71			362.196
133.965			206.8			23.6715
185.787			512.411			22
259.895			382.938			118.668
134.131			200.2			43.8803
Panel J			Panel K			Panel L
With blebs/lobules	Without blebs/lobules		With blebs/lobules	Without blebs/lobules		With blebs/lobules	Without blebs/lobules
340.511	467.195		671.804	796.872		66.8732	60.2021
579.867	358.142		1274.09	814.654		111.672	28.8281
359.876	197.256		1105.2	258.529		6.57111	127.264
709.408	157.828		1793.05	455.994		129.999	12.3189
435.63	321.182		672.53	783.864		185.176	26.1454
406.607	138.717		684.137	252.524		207.744	53.7278
257.312	439.157		508.201	869.128		40.3368	90.1263
557.757	69.0122		900.174	178.388		96.6398	14.2305
469.496	855.791		907.29	1235.37		78.7805	437.046
490.887	164.921		769.173	264.846		179.688	34.5651
383.368	610.034		687.049	1775.97		56.2791	184.791
530.922	247.457		1078.08	609.173		78.3657	74.3936
93.7299	512.652		336.57	846.324		14.7497	241.883
110.356	241.717		202.861	486.045		45.6437	22.0366
278.95	669.729		710.801	1146.38		59.8243	241.883
406.684	76.7512		1179.79	226.868		15.4325	19.0849
813.509	401.303		1848.18	704.707		183.865	125.841
76.5504	213.347		211.824	540.317		31.5916	33.288
74.3144	1022.27		125.629	1320.44		20.6791	656.677
149.573	646.985		355.368	1060.71		24.2239	362.196
387.712	133.965		898.355	206.8		59.8871	23.6715
128.955	185.787		308.306	512.411		49.5046	22
466.17	259.895		846.846	382.938		37.6061	118.668
935.734			1369.35			344.677
315.46			863.024			75.6846
639.138			893.485			387.195
134.131			200.2			43.8803
165.621			305.755			35.4006

## Sheet: Figure 5
Figure 5: Intracranial aneurysm characteristics and wall uniformity.
Panel A			Panel B			Panel C			Panel D			Panel E			Panel F			Panel G			Panel H			Panel I			Panel J
Maximum dome diameter	Number of Gaussian curves		Uniform	Non-uniform		Neck size	Number of Gaussian curves		Uniform	Non-uniform		Bottleneck factor	Number of Gaussian curves		Uniform	Non-uniform		Uniform	Non-uniform		Uniform	Non-uniform		Uniform	Non-uniform		Uniform	Non-uniform
4	3		7.2	5.91		3	3		4	3.34		1.33	3		1.8	1.77		138.717	340.511		252.524	671.804		53.7278	66.8732		Ruptured: 17%	Ruptured: 37%
5	4		5.4	4.3		3.45	4		3.6	3.4		1.45	4		1.5	1.26		69.0122	467.195		178.388	796.872		14.2305	60.2021		Unruptured: 83%	Unruptured: 63%
2	4		7.7	10.7		2	4		4	3.8		1	4		1.93	2.82		257.312	579.867		508.201	1274.09		40.3368	111.672
9.6	4		1.8	11.4		5.6	4		2.5	6		1.71	4		0.72	1.9		164.921	358.142		264.846	814.654		34.5651	28.8281
5.91	2		6.2	4.59		3.34	2		2.31	4.09		1.77	2		2.68	1.12		110.356	197.256		202.861	258.529		45.6437	127.264
4.3	2		3.33	8		3.4	2		3.14	3		1.26	2		1.06	2.67		76.5504	157.828		211.824	455.994		31.5916	12.3189
4.2	3		5.73	4		3.5	3		3.01	3.5		1.2	3		1.9	1.14		74.3144	359.876		125.629	1105.2		20.6791	6.57111
5.88	3		2.76	3.7		4.96	3		2	2.5		1.19	3		1.38	1.48		76.7512	709.408		226.868	1793.05		19.0849	129.999
5.4	3		4.1	3.6		5	3		3.5	3		1.08	3		1.17	1.2		133.965	321.182		206.8	783.864		23.6715	26.1454
10.7	2		3	6.8		3.8	2		2.8	2.5		2.82	2		1.07	2.72		259.895	435.63		382.938	672.53		118.668	185.176
7.2	1		3.7	10.5		4	1		2.8	3.44		1.8	1		1.32	3.05		134.131	439.157		200.2	869.128		43.8803	90.1263
9.24	3		9.5	7.5		4.54	3			2.7		2.04	3			1.11		165.621	398.445		305.755	927.055		35.4006	50.9614
5.4	1			3		3.6	1			3		1.5	1			2			406.607			684.137			207.744
11.4	2			6		6	2			2.5		1.9	2			2.6			855.791			1235.37			437.046
8.2	3			6.5		5.3	3			3		1.55	3			1.33			557.757			900.174			96.6398
7.7	1			4		4	1			3.5		1.93	1			1.2			610.034			1775.97			184.791
13.3	3			4.2		8.7	3			4.96		1.53	3			1.19			469.496			907.29			78.7805
1.8	1			5.88		2.5	1			5		0.72	1			1.08			490.887			769.173			179.688
25	4			5.4		18	4			4.54		1.39	4			2.04			383.368			687.049			56.2791
4.88	4			9.24		3.9	4			5.3		1.25	4			1.55			530.922			1078.08			78.3657
4.59	2			8.2		4.09	2			8.7		1.12	2			1.53			93.7299			336.57			14.7497
8	3			13.3		3	2			4.1		2.67	2			1.79			247.457			609.173			74.3936
8	2			8		3.5	2			2		1.14	2			2.25			278.95			710.801			59.8243
4	2			7.32		2.5	2			5.9		1.48	2			1.69			512.652			846.324			241.883
3.7	2			4.5		2.31	1			3.2		2.68	1			2.41			241.717			486.045			22.0366
6.2	1			10		3	4			5.1		2	4			1.47			669.729			1146.38			241.883
6	4			8.5		4.1	3			5		1.79	3			2.32			406.684			1179.79			15.4325
7.32	3			7.7		3	2			2		1.2	2			2.5			813.509			1848.18			183.865
3.6	2			7.5		4	4			2.6		1.75	4			1.65			149.573			355.368			24.2239
7	4			11.6		4.6	4			3.45		1.68	4			1.45			387.712			898.355			59.8871
7.71	4			5		2	3			2		2.25	3			1			128.955			308.306			49.5046
4.5	3			4.3		3.14	1			5.6		1.06	1			1.71			147.6			625.531			36.9794
3.33	1			5		3.01	1			18		1.9	1			1.39			401.303			704.707			125.841
5.73	1			2		2.5	2			3.9		2.72	2			1.25			213.347			540.317			33.288
6.8	2			9.6		3.5	4			3		1.86	4			2			468.611			892.949			86.2006
6.5	4			25		2	1			4		1.38	1			1.75			1022.27			1320.44			656.677
2.76	1			4.88		3.44	2			4.6		3.05	2			1.68			466.17			846.846			37.6061
10.5	2			6		5.9	3			3.5		1.69	3			1.86			935.734			1369.35			344.677
7.5	2			7		2.7	2			2.5		1.11	2			3.6			315.46			863.024			75.6846
10	3			7.71		3.2	3					2.41	3						639.138			893.485			387.195
3	2			6.5		5.1	3					1.47	3						646.985			1060.71			362.196
8.5	3			9		2.5	5					3.6	5						538.727			912.658			82.7611
7.7	3					5	3					2.32	3						185.787			512.411			22
7.5	3					2	3					2.5	3
9	5					3	2					2	2
11.6	3					3.5	1					1.17	1
5	3					2.5	2					2.6	2
6	2					2.6	3					1.65	3
4.1	1					2.8	1					1.07	1
6.5	2					2.8	1					1.32	1
4.3	3
3	1
3.7	1
9.5	1

## Sheet: Figure 6
Figure 6: Sex, IA multiplicity and PKD effects on IA wall thickness and uniformity.
Panel A			Panel B			Panel C			Panel D			Panel E			Panel F			Panel G			Panel H			Panel I			Panel J			Panel K			Panel H
Men	Women		Men	Women		Men	Women		Uniform	Non-uniform		Multiple IAs	Unique IA		Multiple IAs	Unique IA		Multiple IAs	Unique IA		Uniform	Non-uniform		PKD	Non-PKD		PKD	Non-PKD		PKD	Non-PKD		Uniform	Non-uniform
340.511	467.195		671.804	796.872		66.8732	60.2021		Women : 58%	Women : 79%		340.511	358.142		671.804	814.654		66.8732	28.8281		Multiple IAs : 25%	Multiple IAs : 56%		138.717	340.511		252.524	671.804		53.7278	66.8732		PKD : 33%	PKD : 5%
157.828	579.867		455.994	1274.09		12.3189	111.672		Men : 42%	Men : 21%		467.195	359.876		796.872	1105.2		60.2021	6.57111		Unique IA : 75%	Unique IA : 44%		164.921	467.195		264.846	796.872		34.5651	60.2021		Non-PKD : 67%	Non-PKD : 95%
709.408	358.142		1793.05	814.654		129.999	28.8281					579.867	709.408		1274.09	1793.05		111.672	129.999					93.7299	579.867		336.57	1274.09		14.7497	111.672
439.157	197.256		869.128	258.529		90.1263	127.264					197.256	435.63		258.529	672.53		127.264	185.176					247.457	358.142		609.173	814.654		74.3936	28.8281
398.445	359.876		927.055	1105.2		50.9614	6.57111					157.828	138.717		455.994	252.524		12.3189	53.7278					133.965	197.256		206.8	258.529		23.6715	127.264
610.034	321.182		1775.97	783.864		184.791	26.1454					321.182	69.0122		783.864	178.388		26.1454	14.2305					259.895	157.828		382.938	455.994		118.668	12.3189
93.7299	435.63		336.57	672.53		14.7497	185.176					439.157	398.445		869.128	927.055		90.1263	50.9614						359.876			1105.2			6.57111
813.509	138.717		1848.18	252.524		183.865	53.7278					406.607	257.312		684.137	508.201		207.744	40.3368						709.408			1793.05			129.999
76.7512	69.0122		226.868	178.388		19.0849	14.2305					855.791	610.034		1235.37	1775.97		437.046	184.791						321.182			783.864			26.1454
213.347	406.607		540.317	684.137		33.288	207.744					557.757	383.368		900.174	687.049		96.6398	56.2791						435.63			672.53			185.176
133.965	855.791		206.8	1235.37		23.6715	437.046					164.921	530.922		264.846	1078.08		34.5651	78.3657						439.157			869.128			90.1263
259.895	257.312		382.938	508.201		118.668	40.3368					469.496	110.356		907.29	202.861		78.7805	45.6437						69.0122			178.388			14.2305
134.131	557.757		200.2	900.174		43.8803	96.6398					490.887	241.717		769.173	486.045		179.688	22.0366						398.445			927.055			50.9614
165.621	164.921		305.755	264.846		35.4006	34.5651					93.7299	406.684		336.57	1179.79		14.7497	15.4325						406.607			684.137			207.744
	469.496			907.29			78.7805					247.457	76.7512		609.173	226.868		74.3936	19.0849						855.791			1235.37			437.046
	490.887			769.173			179.688					278.95	128.955		710.801	308.306		59.8243	49.5046						257.312			508.201			40.3368
	383.368			687.049			56.2791					512.652	147.6		846.324	625.531		241.883	36.9794						557.757			900.174			96.6398
	530.922			1078.08			78.3657					669.729	213.347		1146.38	540.317		241.883	33.288						610.034			1775.97			184.791
	247.457			609.173			74.3936					813.509	1022.27		1848.18	1320.44		183.865	656.677						469.496			907.29			78.7805
	110.356			202.861			45.6437					76.5504	466.17		211.824	846.846		31.5916	37.6061						490.887			769.173			179.688
	278.95			710.801			59.8243					74.3144	935.734		125.629	1369.35		20.6791	344.677						383.368			687.049			56.2791
	512.652			846.324			241.883					149.573	315.46		355.368	863.024		24.2239	75.6846						530.922			1078.08			78.3657
	241.717			486.045			22.0366					387.712	646.985		898.355	1060.71		59.8871	362.196						110.356			202.861			45.6437
	669.729			1146.38			241.883					401.303	133.965		704.707	206.8		125.841	23.6715						278.95			710.801			59.8243
	406.684			1179.79			15.4325					468.611	538.727		892.949	912.658		86.2006	82.7611						512.652			846.324			241.883
	76.5504			211.824			31.5916					639.138	259.895		893.485	382.938		387.195	118.668						241.717			486.045			22.0366
	74.3144			125.629			20.6791					185.787	134.131		512.411	200.2		22	43.8803						669.729			1146.38			241.883
	149.573			355.368			24.2239						165.621			305.755			35.4006						406.684			1179.79			15.4325
	387.712			898.355			59.8871																		813.509			1848.18			183.865
	128.955			308.306			49.5046																		76.5504			211.824			31.5916
	147.6			625.531			36.9794																		74.3144			125.629			20.6791
	401.303			704.707			125.841																		149.573			355.368			24.2239
	468.611			892.949			86.2006																		387.712			898.355			59.8871
	1022.27			1320.44			656.677																		76.7512			226.868			19.0849
	466.17			846.846			37.6061																		128.955			308.306			49.5046
	935.734			1369.35			344.677																		147.6			625.531			36.9794
	315.46			863.024			75.6846																		401.303			704.707			125.841
	639.138			893.485			387.195																		213.347			540.317			33.288
	646.985			1060.71			362.196																		468.611			892.949			86.2006
	538.727			912.658			82.7611																		1022.27			1320.44			656.677
	185.787			512.411			22																		466.17			846.846			37.6061
																									935.734			1369.35			344.677
																									315.46			863.024			75.6846
																									639.138			893.485			387.195
																									646.985			1060.71			362.196
																									538.727			912.658			82.7611
																									185.787			512.411			22
																									134.131			200.2			43.8803
																									165.621			305.755			35.4006

## Sheet: Figure 7
Figure 7: IA wall uniformity and clinical scores.
Panel A			Panel B
PHASES score	Number of Gaussian curves		ELAPSS score	Number of Gaussian curves
3	3		11	3
5	4		14	4
5	4		11	4
10	4		18	4
3	2		13	2
4	2		10	2
2	3		12	3
3	3		19	3
4	3		13	3
8	2		30	2
6	1		17	1
5	3		18	3
2	1		14	1
9	2		31	2
6	3		17	3
5	1		21	1
9	3		30	3
3	1		4	1
12	4		26	4
4	4		14	4
2	2		12	2
5	3		22	3
7	2		23	2
4	2		13	2
3	2		8	2
2	1		18	1
5	4		20	4
8	3		20	3
5	2		11	2
7	4		19	4
5	4		21	4
4	3		14	3
4	1		11	1
2	1		18	1
2	2		18	2
0	4		15	4
4	1		7	1
8	2		30	2
6	2		27	3
10	3		10	2
4	2		18	3
5	3		22	3
7	3		23	5
5	3		30	3
7	5		20	3
9	3		17	2
4	3		10	1
5	2		11	3
5	1		8	1
2	2		12	1
5	3		21	1
3	1
2	1
5	1

## Sheet: Table 1
Table 1: Maximum (Max.) dome diameter, neck size and bottleneck factor according to IA rupture status, location, multiplicity and patient sex and PKD diagnosis in groups with uniform or non-uniform wall thickness.
			Uniform wall thickness	Non-uniform wall thickness					Uniform wall thickness	Non-uniform wall thickness					Uniform wall thickness	Non-uniform wall thickness					Uniform wall thickness	Non-uniform wall thickness					Uniform wall thickness	Non-uniform wall thickness
IA rupture status	Unruptured IA	Maximum dome diameter	7.2	4		IA location	MCA	Maximum dome diameter	7.2	4		IA multiplicity	Unique IA	Maximum dome diameter	7.2	9.6		Sexe	Women	Maximum dome diameter	7.2	5		PKD diagnosis	PKD	Maximum dome diameter	7.2	4
			5.4	2					5.4	5					5.4	4.2					5.4	2					1.8	3.7
			7.7	9.6					7.7	9.6					7.7	5.88					7.7	9.6					4.1
			1.8	5.91					1.8	5.91					6.2	10.7					1.8	5.91					3
			3.33	4.3					6.2	4.2					2.76	25					6.2	4.2			Non-PKD	Maximum dome diameter	5.4	4
			5.73	4.2					3.33	5.88					4.1	8					3.33	5.4					7.7	5
			4.1	5.88					5.73	5.4					3	8					5.73	10.7					6.2	2
			3	5.4					3	10.7					3.7	3.6						11.4					3.33	9.6
			3.7	9.24					3.7	9.24					9.5	7.71						8.2					5.73	5.91
			9.5	11.4					9.5	11.4						10.5						13.3					2.76	4.3
				8.2						8.2						7.5						4.88					3.7	4.2
				4.59						13.3						3						4.59					9.5	5.88
				8						25						7.7						8						5.4
				4						4.59						7.5						8						10.7
				3.7						8						9						3.7						9.24
				6						4						11.6						6						11.4
				3.6						3.7						6						7.32						8.2
				4.5						7.71						6.5						3.6						13.3
				6.5						6.8			Multiple IA	Maximum dome diameter	1.8	4						7						25
				10						10.5					3.33	5						7.71						4.88
				3						7.5					5.73	2						6.8						4.59
				7.7						10						5.91						6.5						8
				7.5						8.5						4.3						10.5						8
				9						7.7						5.4						7.5						6
				5						7.5						9.24						10						7.32
				6						11.6						11.4						8.5						3.6
				4.3						6.5						8.2						7.7						7
	Ruptured IA	Maximum dome diameter	6.2	5			Other location	Maximum dome diameter	2.76	2						13.3						7.5						7.71
			2.76	10.7					4.1	4.3						4.88						9						4.5
				13.3						4.88						4.59						11.6						6.8
				25						8						4						5						6.5
				4.88						6						3.7						6						10.5
				8						7.32						6						6.5						7.5
				7.32						3.6						7.32						4.3						10
				7						7						7			Men	Maximum dome diameter	2.76	4						3
				7.71						4.5						4.5					4.1	4.3						8.5
				6.8						6.5						6.8					3	5.88						7.7
				10.5						3						6.5					3.7	9.24						7.5
				7.5						9						10					9.5	25						9
				8.5						5						8.5						4						11.6
				11.6						6						5						4.5						5
				6.5						4.3						4.3						3						6
	Unruptured IA	Neck size	4	3			MCA	Neck size	4	3			Unique IA	Neck size	4	5.6			Women	Neck size	4	3.45						6.5
			3.6	2					3.6	3.45					3.6	3.5					3.6	2						4.3
			4	5.6					4	5.6					4	4.96					4	5.6			PKD	Neck size	4	3.5
			2.5	3.34					2.5	3.34					2.31	3.8					2.5	3.34					2.5	2.5
			3.14	3.4					2.31	3.5					2	18					2.31	3.5					3.5
			3.01	3.5					3.14	4.96					3.5	3					3.14	5					2.8
			3.5	4.96					3.01	5					2.8	3					3.01	3.8			Non-PKD	Neck size	3.6	3
			2.8	5					2.8	3.8					2.8	4.6						6					4	3.45
			2.8	4.54					2.8	4.54						3.44						5.3					2.31	2
				6						6						2.7						8.7					3.14	5.6
				5.3						5.3						3.2						3.9					3.01	3.34
				4.09						8.7						5.1						4.09					2	3.4
				3						18						2.5						3					2.8	3.5
				3.5						4.09						5						2.5						4.96
				2.5						3.5						3						3						5
				3						2.5						2.5						4.1						3.8
				3						4.6			Multiple IA	Neck size	2.5	3						3						4.54
				2						2.5					3.14	3.45						4						6
				3.5						3.44					3.01	2						4.6						5.3
				5.9						5.9						3.34						2.5						8.7
				2.7						3.2						3.4						3.5						18
				3.2						5.1						5						3.44						3.9
				5.1						5						4.54						5.9						4.09
				2.5						2.5						6						3.2						3
				2			Other location	Neck size	2	2						5.3						5.1						3
				3					3.5	3.4						8.7						2.5						4.1
				2.6						3.9						3.9						5						3
	Ruptured IA	Neck size	2.31	3.45						3						4.09						2						4
			2	3.8						3						3.5						3						4.6
				8.7						4.1						2.5						2.5						2
				18						3						3						2.6						2.5
				3.9						4						4.1			Men	Neck size	2	3						3.5
				4.1						2						4					3.5	3.4						3.44
				4						3.5						2					2.8	4.96						5.9
				4.6						2.7						2.5					2.8	4.54						2.7
				2.5						2.5						3.5						18						3.2
				3.44						2						5.9						3.5						5.1
				5						3						2						2						2.5
				2.5						2.6						2.6						2.7						5
	Unruptured IA	Bottleneck factor	1.8	1.33			MCA	Bottleneck factor	1.8	1.33			Unique IA	Bottleneck factor	1.8	1.71			Women	Bottleneck factor	1.8	1.45						2
			1.5	1					1.5	1.45					1.5	1.2					1.5	1						3
			1.93	1.71					1.93	1.71					1.93	1.19					1.93	1.71						2.5
			0.72	1.77					0.72	1.77					2.68	2.82					0.72	1.77						2.6
			1.06	1.26					2.68	1.2					1.38	1.39					2.68	1.2			PKD	Bottleneck factor	1.8	1.14
			1.9	1.2					1.06	1.19					1.17	2.67					1.06	1.08					0.72	1.48
			1.17	1.19					1.9	1.08					1.07	1.2					1.9	2.82					1.17
			1.07	1.08					1.07	2.82					1.32	1.68						1.9					1.07
			1.32	2.04					1.32	2.04						3.05						1.55			Non-PKD	Bottleneck factor	1.5	1.33
				1.9						1.9						1.11						1.53					1.93	1.45
				1.55						1.55						2.41						1.25					2.68	1
				1.12						1.53						1.47						1.12					1.06	1.71
				2.67						1.39						3.6						2.67					1.9	1.77
				1.14						1.12						2.32						1.48					1.38	1.26
				1.48						1.14						2						2					1.32	1.2
				2						1.48						2.6						1.79						1.19
				1.2						1.68			Multiple IA	Bottleneck factor	0.72	1.33						1.2						1.08
				2.25						2.72					1.06	1.45						1.75						2.82
				1.86						3.05					1.9	1						1.68						2.04
				1.69						1.69						1.77						2.72						1.9
				1.11						2.41						1.26						1.86						1.55
				2.41						1.47						1.08						3.05						1.53
				1.47						2.32						2.04						1.69						1.39
				3.6						2.6						1.9						2.41						1.25
				2.5			Other location	Bottleneck factor	1.38	1						1.55						1.47						1.12
				2					1.17	1.26						1.53						3.6						2.67
				1.65						1.25						1.25						2.32						2
	Ruptured IA	Bottleneck factor	2.68	1.45						2.67						1.12						2.5						1.79
			1.38	2.82						2						1.14						2						1.2
				1.53						1.79						1.48						2.6						1.75
				1.39						1.2						2						1.65						1.68
				1.25						1.75						1.79			Men	Bottleneck factor	1.38	1.33						2.25
				1.79						2.25						1.75					1.17	1.26						2.72
				1.75						1.86						2.25					1.07	1.19						1.86
				1.68						1.11						2.72					1.32	2.04						3.05
				2.72						3.6						1.86						1.39						1.69
				3.05						2.5						1.69						1.14						1.11
				2.32						2						2.5						2.25						2.41
				2.6						1.65						1.65						1.11						1.47
																												3.6
																												2.32
																												2.5
																												2
																												2.6
																												1.65
